# Supplementary material for: Integrating Global Citizen Science Platforms to Enable Next-Generation Surveillance of Invasive and Vector Mosquitoes
Source: Insects. 2022 Jul 27;13(8):675. doi: 10.3390/insects13080675 (PMC9409379; doi:10.3390/insects13080675)
Supplement: Supplementary file 1 [file insects-13-00675-s001.zip]

Archive with 1 entries (1 files):
- insects-1687741-supplementary.pdf
